# Supplementary material for: Socially priming dogs in an overimitation task
Source: Front Psychol. 2023 Feb 17;14:1063132. doi: 10.3389/fpsyg.2023.1063132 (PMC9982082; doi:10.3389/fpsyg.2023.1063132)
Supplement: Supplementary file 1 [file Data_Sheet_1.CSV]

Subject	Condition	Trial	Irrelevant_Action	Relevant_Action	Timing_of_IRR	Approach_Dots	Approach_FoodChamber	SA_Distance	Age	Age2	Sex	Breed	Certified_Training	Extraversion	Motivation	TrainingFocus	Amicability	Neuroticism	Overimitator	Prior_Exp_of_CDL
01_01	Control	1	0	1		Yes	Yes	-50	3	9	F	Mix	No	47	43	92	70	50	1	no
01_02	Control	1	0	0		No	Yes	0	6	36	M	Irish Setter	No	47	27	75	80	42	0	yes
01_03	Control	1	0	0		Yes	Yes		7	49	F	Yorkshire Terrier	Yes	86	97	67	87	29	1	yes
01_04	Control	1	0	2		Yes	Yes	100	4	16	M	Irish Setter	Yes	47	73	81	100	25	1	yes
01_05	Control	1	0	3		No	Yes	150	2	4	F	Border Collie	Yes	75	53	97	80	25	1	yes
01_06	Control	1	0	2		No	Yes	-50	2	4	F	Irish Glen of Imaal Terrier	Yes	47	73	81	87	29	0	yes
01_07	Control	1	0	0		No	Yes	50	6	36	M	Pomeranian	No	61	70	86	90	58	0	yes
01_08	Control	1	0	0		Yes	Yes	0	5	25	M	Shetland Sheepdog	Yes	36	57	100	70	50	0	no
01_09	Control	1	0	0		Yes	Yes	150	6	36	M	Border Collie	Yes	58	100	81	87	17	0	yes
01_10	Control	1	0	0		Yes	Yes	150	2	4	F	Labrador Retriever	No	100	93	83	30	42	1	yes
01_11	Control	1	1	1		Yes	Yes	0	1	1	F	Labrador Retriever	No	61	83	89	87	33	1	yes
01_12	Control	1	0	2		No	Yes	200	7	49	F	Border Collie	No	92	60	97	97	67	1	yes
01_13	Control	1	0	2		No	Yes	200	8	64	F	German Shephard	Yes	97	70	94	87	79	0	yes
01_14	Control	1	1	0		Yes	Yes		2	4	F	Minature Pischer	Yes	72	97	75	80	17	1	yes
01_15	Control	1	0	0		Yes	Yes	200	7	49	F	Australian Shepherd	Yes	58	80	81	57	50	0	yes
01_16	Control	1	0	0		No	No	100	12	144	M	Mix	No	58	73	83	90	29	0	yes
01_17	Control	1	0	0		No	No	200	4	16	M	Daschhund	No	47	83	86	97	42	0	no
01_18	Control	1	0	0		Yes	Yes	-50	8	64	F	Hovawart	Yes	33	57	69	97	67	0	yes
01_19	Control	1	0	0		No	No	200	8	64	M	Mix	Yes	69	57	75	57	54	0	no
01_20	Control	1	0	3		Yes	Yes	200	1	1	M	Border Collie	No	81	83	86	60	33	1	yes
02_21	Attention	1	0	1		Yes	Yes		3	9	M	Hungarian Short-haired Pointer	No	72	60	78	83	58	1	yes
02_22	Attention	1	0	3		Yes	Yes		3	9	M	Weimaraner	No	61	73	94	90	17	0	yes
02_23	Attention	1	1	3	After	Yes	Yes	50	7	49	F	Weimaraner	No	86	100	94	80	25	1	yes
02_24	Attention	1	1	1		Yes	Yes	0	4	16	F	Mix	Yes	81	63	94	80	50	1	no
02_25	Attention	1	0	1		Yes	Yes	0	4	16	M	Australian Shepherd	No	78	53	81	87	50	1	yes
02_26	Attention	1	0	0		Yes	Yes	-50	5	25	F	Border Collie	No	81	40	67	77	42	1	yes
02_27	Attention	1	0	2		Yes	Yes	150	4	16	F	Whippet	Yes	19	57	83	93	17	0	yes
02_28	Attention	1	1	1		Yes	Yes	200	1	1	F	Whippet	No	81	53	75	87	34	1	yes
02_29	Attention	1	0	0		No	Yes	0	9	81	F	Labrador Retriever	No	39	87	100	80	17	0	yes
02_30	Attention	1	1	0		Yes	Yes	-50	3	9	F	Labrador Retriever	No	61	90	94	87	67	1	yes
02_31	Attention	1	0	0		Yes	Yes	100	11	121	F	Whippet	No	22	87	81	100	17	1	yes
02_32	Attention	1	0	0		Yes	Yes	0	1	1	F	Pomeranian	No	81	53	56	67	71	0	no
02_33	Attention	1	0	0		No	Yes	150	5	25	F	Irish Glen of Imaal Terrier	Yes	63	43	92	53	63	0	yes
02_34	Attention	1	0	1		Yes	Yes		2	4	M	Mix	No	75	43	81	73	58	0	yes
02_35	Attention	1	0	0		No	Yes	50	2	4	M	Border Collie	No	86	63	100	90	29	1	yes
02_36	Attention	1	0	1		No	Yes	50	7	49	M	Irish Glen of Imaal Terrier	Yes	36	47	58	67	42	0	yes
02_37	Attention	1	0	1		No	Yes	0	5	25	M	Pyrenean Sheep Dog	Yes	47	37	100	87	46	0	yes
02_38	Attention	1	1	3	After	Yes	Yes	150	1	1	M	Border Collie	No	78	60	83	70	50	1	yes
02_39	Attention	1	1	3	After	Yes	Yes	200	5	25	M	Hungarian Short-haired Pointer	Yes	50	60	75	93	46	1	yes
03_40	Relationship	1	0	0		No	Yes	50	8	64	M	Dachshund Mix	No	44	75	61	80	21	0	no
03_41	Relationship	1	0	1		Yes	Yes	0	2	4	M	Irish Setter	No	47	73	78	93	33	1	yes
03_42	Relationship	1	1	1		Yes	Yes	150	1	1	M	Poodle	No	61	20	97	80	58	1	yes
03_43	Relationship	1	0	2		Yes	Yes	150	11	121	M	Border Collie	Yes	28	57	50	87	29	1	yes
03_44	Relationship	1	2	2	Before	Yes	Yes	50	2	4	F	Hovawart	No	56	63	56	87	46	1	yes
03_45	Relationship	1	1	3	Before	Yes	Yes	0	6	36	F	Collie Rough	Yes	42	63	86	90	29	1	yes
03_46	Relationship	1	0	0		Yes	Yes	150	8	64	F	Irish Glen of Imaal Terrier	No	31	40	94	90	38	0	yes
03_47	Relationship	1	1	1		Yes	Yes	150	2	4	M	Border Collie	No	58	67	61	60	46	1	yes
03_48	Relationship	1	1	1		No	Yes	0	2	4	F	Labrador Retriever	No	47	50	92	70	54	1	yes
03_49	Relationship	1	1	3	Before	Yes	Yes	50	8	64	F	Whippet	No	39	73	78	100	46	1	yes
03_50	Relationship	1	0	0		Yes	No	0	2	4	F	German Shephard	Yes	100	90	53	67	17	0	no
03_51	Relationship	1	0	3		Yes	Yes	200	7	49	F	German Shephard	Yes	36	77	64	70	79	0	yes
03_52	Relationship	1	0	0		No	Yes	150	7	49	F	Mix	No	44	83	78	67	42	0	yes
03_53	Relationship	1	0	1		Yes	Yes	200	3	9	F	Parson Russell Terrier	Yes	92	87	69	67	50	1	yes
03_54	Relationship	1	0	1		No	Yes	100	4	16	M	Australian Shepherd	Yes	47	43	92	100	46	0	yes
03_55	Relationship	1	0	3		Yes	Yes	200	1	1	M	Hovawart	No	78	33	67	67	38	1	yes
03_56	Relationship	1	0	0		Yes	Yes	0	1	1	M	Mix	No	69	67	89	70	38	1	yes
03_57	Relationship	1	0	0		Yes	Yes	0	10	100	M	Mix	No	39	47	92	67	75	1	yes
03_58	Relationship	1	0	0		No	No		1	1	F	Bullmastiff	No	61	83	72	70	42	0	yes
01_01	Control	2	1	1		Yes	Yes	-50	3	9	F	Mix	No	47	43	92	70	50	1	no
01_02	Control	2	0	0		Yes	Yes	0	6	36	M	Irish Setter	No	47	27	75	80	42	0	yes
01_03	Control	2	1	1		Yes	Yes		7	49	F	Yorkshire Terrier	Yes	86	97	67	87	29	1	yes
01_04	Control	2	0	3		Yes	Yes	100	4	16	M	Irish Setter	Yes	47	73	81	100	25	1	yes
01_05	Control	2	0	2		Yes	Yes	150	2	4	F	Border Collie	Yes	75	53	97	80	25	1	yes
01_06	Control	2	0	2		Yes	Yes	-50	2	4	F	Irish Glen of Imaal Terrier	Yes	47	73	81	87	29	0	yes
01_07	Control	2	0	0		Yes	Yes	50	6	36	M	Pomeranian	No	61	70	86	90	58	0	yes
01_08	Control	2	0	0		Yes	Yes	0	5	25	M	Shetland Sheepdog	Yes	36	57	100	70	50	0	no
01_09	Control	2	0	3		No	Yes	150	6	36	M	Border Collie	Yes	58	100	81	87	17	0	yes
01_10	Control	2	2	3	After	Yes	Yes	150	2	4	F	Labrador Retriever	No	100	93	83	30	42	1	yes
01_11	Control	2	0	1		Yes	Yes	0	1	1	F	Labrador Retriever	No	61	83	89	87	33	1	yes
01_12	Control	2	1	2	After	Yes	Yes	200	7	49	F	Border Collie	No	92	60	97	97	67	1	yes
01_13	Control	2	0	2		Yes	Yes	200	8	64	F	German Shephard	Yes	97	70	94	87	79	0	yes
01_14	Control	2	0	0		Yes	No		2	4	F	Minature Pischer	Yes	72	97	75	80	17	1	yes
01_15	Control	2	0	0		Yes	Yes	200	7	49	F	Australian Shepherd	Yes	58	80	81	57	50	0	yes
01_16	Control	2	0	0		No	No	100	12	144	M	Mix	No	58	73	83	90	29	0	yes
01_17	Control	2	0	0		No	No	200	4	16	M	Daschhund	No	47	83	86	97	42	0	no
01_18	Control	2	0	2		No	Yes	-50	8	64	F	Hovawart	Yes	33	57	69	97	67	0	yes
01_19	Control	2	0	1		Yes	Yes	200	8	64	M	Mix	Yes	69	57	75	57	54	0	no
01_20	Control	2	3	3	After	Yes	Yes	200	1	1	M	Border Collie	No	81	83	86	60	33	1	yes
02_21	Attention	2	1	1		Yes	Yes		3	9	M	Hungarian Short-haired Pointer	No	72	60	78	83	58	1	yes
02_22	Attention	2	0	3		No	Yes		3	9	M	Weimaraner	No	61	73	94	90	17	0	yes
02_23	Attention	2	1	3	After	Yes	Yes	50	7	49	F	Weimaraner	No	86	100	94	80	25	1	yes
02_24	Attention	2	0	3		No	Yes	0	4	16	F	Mix	Yes	81	63	94	80	50	1	no
02_25	Attention	2	2	3	After	Yes	Yes	0	4	16	M	Australian Shepherd	No	78	53	81	87	50	1	yes
02_26	Attention	2	1	0		Yes	Yes	-50	5	25	F	Border Collie	No	81	40	67	77	42	1	yes
02_27	Attention	2	0	2		Yes	Yes	150	4	16	F	Whippet	Yes	19	57	83	93	17	0	yes
02_28	Attention	2	0	3		Yes	Yes	200	1	1	F	Whippet	No	81	53	75	87	34	1	yes
02_29	Attention	2	0	3		No	Yes	0	9	81	F	Labrador Retriever	No	39	87	100	80	17	0	yes
02_30	Attention	2	0	3		No	Yes	-50	3	9	F	Labrador Retriever	No	61	90	94	87	67	1	yes
02_31	Attention	2	1	2	Before	Yes	Yes	100	11	121	F	Whippet	No	22	87	81	100	17	1	yes
02_32	Attention	2	0	0		Yes	Yes	0	1	1	F	Pomeranian	No	81	53	56	67	71	0	no
02_33	Attention	2	0	1		No	Yes	150	5	25	F	Irish Glen of Imaal Terrier	Yes	63	43	92	53	63	0	yes
02_34	Attention	2	0	0		Yes	Yes		2	4	M	Mix	No	75	43	81	73	58	0	yes
02_35	Attention	2	1	0		Yes	Yes	50	2	4	M	Border Collie	No	86	63	100	90	29	1	yes
02_36	Attention	2	0	1		No	Yes	50	7	49	M	Irish Glen of Imaal Terrier	Yes	36	47	58	67	42	0	yes
02_37	Attention	2	0	0		No	Yes	0	5	25	M	Pyrenean Sheep Dog	Yes	47	37	100	87	46	0	yes
02_38	Attention	2	0	3		Yes	Yes	150	1	1	M	Border Collie	No	78	60	83	70	50	1	yes
02_39	Attention	2	1	3	After	Yes	Yes	200	5	25	M	Hungarian Short-haired Pointer	Yes	50	60	75	93	46	1	yes
03_40	Relationship	2	0	0		No	No	50	8	64	M	Dachshund Mix	No	44	75	61	80	21	0	no
03_41	Relationship	2	0	0		No	Yes	0	2	4	M	Irish Setter	No	47	73	78	93	33	1	yes
03_42	Relationship	2	0	3		Yes	Yes	150	1	1	M	Poodle	No	61	20	97	80	58	1	yes
03_43	Relationship	2	1	3	After	Yes	Yes	150	11	121	M	Border Collie	Yes	28	57	50	87	29	1	yes
03_44	Relationship	2	0	3		No	Yes	50	2	4	F	Hovawart	No	56	63	56	87	46	1	yes
03_45	Relationship	2	1	3	After	Yes	Yes	0	6	36	F	Collie Rough	Yes	42	63	86	90	29	1	yes
03_46	Relationship	2	0	1		No	Yes	150	8	64	F	Irish Glen of Imaal Terrier	No	31	40	94	90	38	0	yes
03_47	Relationship	2	1	1		Yes	Yes	150	2	4	M	Border Collie	No	58	67	61	60	46	1	yes
03_48	Relationship	2	0	1		Yes	Yes	0	2	4	F	Labrador Retriever	No	47	50	92	70	54	1	yes
03_49	Relationship	2	1	1		Yes	Yes	50	8	64	F	Whippet	No	39	73	78	100	46	1	yes
03_50	Relationship	2	0	0		Yes	No	0	2	4	F	German Shephard	Yes	100	90	53	67	17	0	no
03_51	Relationship	2	0	3		No	Yes	200	7	49	F	German Shephard	Yes	36	77	64	70	79	0	yes
03_52	Relationship	2	0	3		Yes	Yes	150	7	49	F	Mix	No	44	83	78	67	42	0	yes
03_53	Relationship	2	1	3	After	Yes	Yes	200	3	9	F	Parson Russell Terrier	Yes	92	87	69	67	50	1	yes
03_54	Relationship	2	0	1		No	Yes	100	4	16	M	Australian Shepherd	Yes	47	43	92	100	46	0	yes
03_55	Relationship	2	1	2	After	Yes	Yes	200	1	1	M	Hovawart	No	78	33	67	67	38	1	yes
03_56	Relationship	2	0	0		Yes	Yes	0	1	1	M	Mix	No	69	67	89	70	38	1	yes
03_57	Relationship	2	0	0		No	Yes	0	10	100	M	Mix	No	39	47	92	67	75	1	yes
03_58	Relationship	2	0	0		Yes	Yes		1	1	F	Bullmastiff	No	61	83	72	70	42	0	yes
01_01	Control	3	0	1		No	Yes	-50	3	9	F	Mix	No	47	43	92	70	50	1	no
01_02	Control	3	0	0		No	No	0	6	36	M	Irish Setter	No	47	27	75	80	42	0	yes
01_03	Control	3	3	0		Yes	Yes		7	49	F	Yorkshire Terrier	Yes	86	97	67	87	29	1	yes
01_04	Control	3	1	3	After	Yes	Yes	100	4	16	M	Irish Setter	Yes	47	73	81	100	25	1	yes
01_05	Control	3	1	3	After	Yes	Yes	150	2	4	F	Border Collie	Yes	75	53	97	80	25	1	yes
01_06	Control	3	0	2		No	Yes	-50	2	4	F	Irish Glen of Imaal Terrier	Yes	47	73	81	87	29	0	yes
01_07	Control	3	0	0		No	Yes	50	6	36	M	Pomeranian	No	61	70	86	90	58	0	yes
01_08	Control	3	0	0		Yes	Yes	0	5	25	M	Shetland Sheepdog	Yes	36	57	100	70	50	0	no
01_09	Control	3	0	3		No	Yes	150	6	36	M	Border Collie	Yes	58	100	81	87	17	0	yes
01_10	Control	3	0	2		Yes	Yes	150	2	4	F	Labrador Retriever	No	100	93	83	30	42	1	yes
01_11	Control	3	1	3	Before	Yes	Yes	0	1	1	F	Labrador Retriever	No	61	83	89	87	33	1	yes
01_12	Control	3	1	3	After	Yes	Yes	200	7	49	F	Border Collie	No	92	60	97	97	67	1	yes
01_13	Control	3	0	3		Yes	Yes	200	8	64	F	German Shephard	Yes	97	70	94	87	79	0	yes
01_14	Control	3	0	1		Yes	Yes		2	4	F	Minature Pischer	Yes	72	97	75	80	17	1	yes
01_15	Control	3	0	2		No	Yes	200	7	49	F	Australian Shepherd	Yes	58	80	81	57	50	0	yes
01_16	Control	3	0	1		No	Yes	100	12	144	M	Mix	No	58	73	83	90	29	0	yes
01_17	Control	3	0	0		No	No	200	4	16	M	Daschhund	No	47	83	86	97	42	0	no
01_18	Control	3	0	2		No	Yes	-50	8	64	F	Hovawart	Yes	33	57	69	97	67	0	yes
01_19	Control	3	0	1		Yes	Yes	200	8	64	M	Mix	Yes	69	57	75	57	54	0	no
01_20	Control	3	1	3	After	Yes	Yes	200	1	1	M	Border Collie	No	81	83	86	60	33	1	yes
02_21	Attention	3	0	2		Yes	Yes		3	9	M	Hungarian Short-haired Pointer	No	72	60	78	83	58	1	yes
02_22	Attention	3	0	3		Yes	Yes		3	9	M	Weimaraner	No	61	73	94	90	17	0	yes
02_23	Attention	3	3	3	After	Yes	Yes	50	7	49	F	Weimaraner	No	86	100	94	80	25	1	yes
02_24	Attention	3	1	3	After	Yes	Yes	0	4	16	F	Mix	Yes	81	63	94	80	50	1	no
02_25	Attention	3	0	3		Yes	Yes	0	4	16	M	Australian Shepherd	No	78	53	81	87	50	1	yes
02_26	Attention	3	0	0		No	Yes	-50	5	25	F	Border Collie	No	81	40	67	77	42	1	yes
02_27	Attention	3	0	3		Yes	Yes	150	4	16	F	Whippet	Yes	19	57	83	93	17	0	yes
02_28	Attention	3	0	1		No	Yes	200	1	1	F	Whippet	No	81	53	75	87	34	1	yes
02_29	Attention	3	0	2		No	Yes	0	9	81	F	Labrador Retriever	No	39	87	100	80	17	0	yes
02_30	Attention	3	1	3	After	Yes	Yes	-50	3	9	F	Labrador Retriever	No	61	90	94	87	67	1	yes
02_31	Attention	3	0	2		No	Yes	100	11	121	F	Whippet	No	22	87	81	100	17	1	yes
02_32	Attention	3	0	0		No	No	0	1	1	F	Pomeranian	No	81	53	56	67	71	0	no
02_33	Attention	3	0	3		Yes	Yes	150	5	25	F	Irish Glen of Imaal Terrier	Yes	63	43	92	53	63	0	yes
02_34	Attention	3	0	1		No	Yes		2	4	M	Mix	No	75	43	81	73	58	0	yes
02_35	Attention	3	1	0		Yes	Yes	50	2	4	M	Border Collie	No	86	63	100	90	29	1	yes
02_36	Attention	3	0	1		No	Yes	50	7	49	M	Irish Glen of Imaal Terrier	Yes	36	47	58	67	42	0	yes
02_37	Attention	3	0	1		No	Yes	0	5	25	M	Pyrenean Sheep Dog	Yes	47	37	100	87	46	0	yes
02_38	Attention	3	0	3		Yes	Yes	150	1	1	M	Border Collie	No	78	60	83	70	50	1	yes
02_39	Attention	3	1	3	After	Yes	Yes	200	5	25	M	Hungarian Short-haired Pointer	Yes	50	60	75	93	46	1	yes
03_40	Relationship	3	0	0		Yes	No	50	8	64	M	Dachshund Mix	No	44	75	61	80	21	0	no
03_41	Relationship	3	0	0		No	Yes	0	2	4	M	Irish Setter	No	47	73	78	93	33	1	yes
03_42	Relationship	3	1	3	After	Yes	Yes	150	1	1	M	Poodle	No	61	20	97	80	58	1	yes
03_43	Relationship	3	0	3		No	Yes	150	11	121	M	Border Collie	Yes	28	57	50	87	29	1	yes
03_44	Relationship	3	0	3		No	Yes	50	2	4	F	Hovawart	No	56	63	56	87	46	1	yes
03_45	Relationship	3	0	2		Yes	Yes	0	6	36	F	Collie Rough	Yes	42	63	86	90	29	1	yes
03_46	Relationship	3	0	1		No	Yes	150	8	64	F	Irish Glen of Imaal Terrier	No	31	40	94	90	38	0	yes
03_47	Relationship	3	0	1		No	Yes	150	2	4	M	Border Collie	No	58	67	61	60	46	1	yes
03_48	Relationship	3	0	2		No	Yes	0	2	4	F	Labrador Retriever	No	47	50	92	70	54	1	yes
03_49	Relationship	3	0	3		No	Yes	50	8	64	F	Whippet	No	39	73	78	100	46	1	yes
03_50	Relationship	3	0	0		Yes	No	0	2	4	F	German Shephard	Yes	100	90	53	67	17	0	no
03_51	Relationship	3	0	3		No	Yes	200	7	49	F	German Shephard	Yes	36	77	64	70	79	0	yes
03_52	Relationship	3	0	3		No	Yes	150	7	49	F	Mix	No	44	83	78	67	42	0	yes
03_53	Relationship	3	0	3		No	Yes	200	3	9	F	Parson Russell Terrier	Yes	92	87	69	67	50	1	yes
03_54	Relationship	3	0	1		No	Yes	100	4	16	M	Australian Shepherd	Yes	47	43	92	100	46	0	yes
03_55	Relationship	3	0	0		Yes	Yes	200	1	1	M	Hovawart	No	78	33	67	67	38	1	yes
03_56	Relationship	3	1	1		Yes	Yes	0	1	1	M	Mix	No	69	67	89	70	38	1	yes
03_57	Relationship	3	3	0		Yes	Yes	0	10	100	M	Mix	No	39	47	92	67	75	1	yes
03_58	Relationship	3	0	0		No	No		1	1	F	Bullmastiff	No	61	83	72	70	42	0	yes
01_01	Control	4	0	1		No	Yes	-50	3	9	F	Mix	No	47	43	92	70	50	1	no
01_02	Control	4	0	0		No	Yes	0	6	36	M	Irish Setter	No	47	27	75	80	42	0	yes
01_03	Control	4	0	0		Yes	Yes		7	49	F	Yorkshire Terrier	Yes	86	97	67	87	29	1	yes
01_04	Control	4	0	2		No	Yes	100	4	16	M	Irish Setter	Yes	47	73	81	100	25	1	yes
01_05	Control	4	0	3		Yes	Yes	150	2	4	F	Border Collie	Yes	75	53	97	80	25	1	yes
01_06	Control	4	0	2		Yes	Yes	-50	2	4	F	Irish Glen of Imaal Terrier	Yes	47	73	81	87	29	0	yes
01_07	Control	4	0	0		No	Yes	50	6	36	M	Pomeranian	No	61	70	86	90	58	0	yes
01_08	Control	4	0	0		No	No	0	5	25	M	Shetland Sheepdog	Yes	36	57	100	70	50	0	no
01_09	Control	4	0	2		Yes	Yes	150	6	36	M	Border Collie	Yes	58	100	81	87	17	0	yes
01_10	Control	4	0	3		Yes	Yes	150	2	4	F	Labrador Retriever	No	100	93	83	30	42	1	yes
01_11	Control	4	3	1		Yes	Yes	0	1	1	F	Labrador Retriever	No	61	83	89	87	33	1	yes
01_12	Control	4	1	2	After	Yes	Yes	200	7	49	F	Border Collie	No	92	60	97	97	67	1	yes
01_13	Control	4	0	3		Yes	Yes	200	8	64	F	German Shephard	Yes	97	70	94	87	79	0	yes
01_14	Control	4	0	1		No	Yes		2	4	F	Minature Pischer	Yes	72	97	75	80	17	1	yes
01_15	Control	4	0	0		No	Yes	200	7	49	F	Australian Shepherd	Yes	58	80	81	57	50	0	yes
01_16	Control	4	0	1		No	Yes	100	12	144	M	Mix	No	58	73	83	90	29	0	yes
01_17	Control	4	0	0		No	No	200	4	16	M	Daschhund	No	47	83	86	97	42	0	no
01_18	Control	4	0	3		No	Yes	-50	8	64	F	Hovawart	Yes	33	57	69	97	67	0	yes
01_19	Control	4	0	1		No	Yes	200	8	64	M	Mix	Yes	69	57	75	57	54	0	no
01_20	Control	4	0	3		Yes	Yes	200	1	1	M	Border Collie	No	81	83	86	60	33	1	yes
02_21	Attention	4	1	1		Yes	Yes		3	9	M	Hungarian Short-haired Pointer	No	72	60	78	83	58	1	yes
02_22	Attention	4	0	3		No	Yes		3	9	M	Weimaraner	No	61	73	94	90	17	0	yes
02_23	Attention	4	3	3	After	Yes	Yes	50	7	49	F	Weimaraner	No	86	100	94	80	25	1	yes
02_24	Attention	4	0	3		No	Yes	0	4	16	F	Mix	Yes	81	63	94	80	50	1	no
02_25	Attention	4	1	3	After	Yes	Yes	0	4	16	M	Australian Shepherd	No	78	53	81	87	50	1	yes
02_26	Attention	4	0	0		Yes	Yes	-50	5	25	F	Border Collie	No	81	40	67	77	42	1	yes
02_27	Attention	4	0	3		Yes	Yes	150	4	16	F	Whippet	Yes	19	57	83	93	17	0	yes
02_28	Attention	4	0	3		No	Yes	200	1	1	F	Whippet	No	81	53	75	87	34	1	yes
02_29	Attention	4	0	3		No	Yes	0	9	81	F	Labrador Retriever	No	39	87	100	80	17	0	yes
02_30	Attention	4	0	3		Yes	Yes	-50	3	9	F	Labrador Retriever	No	61	90	94	87	67	1	yes
02_31	Attention	4	1	3	After	Yes	Yes	100	11	121	F	Whippet	No	22	87	81	100	17	1	yes
02_32	Attention	4	0	0		Yes	No	0	1	1	F	Pomeranian	No	81	53	56	67	71	0	no
02_33	Attention	4	0	3		No	Yes	150	5	25	F	Irish Glen of Imaal Terrier	Yes	63	43	92	53	63	0	yes
02_34	Attention	4	0	3		No	Yes		2	4	M	Mix	No	75	43	81	73	58	0	yes
02_35	Attention	4	0	2		No	Yes	50	2	4	M	Border Collie	No	86	63	100	90	29	1	yes
02_36	Attention	4	0	1		No	Yes	50	7	49	M	Irish Glen of Imaal Terrier	Yes	36	47	58	67	42	0	yes
02_37	Attention	4	0	0		No	Yes	0	5	25	M	Pyrenean Sheep Dog	Yes	47	37	100	87	46	0	yes
02_38	Attention	4	0	3		Yes	Yes	150	1	1	M	Border Collie	No	78	60	83	70	50	1	yes
02_39	Attention	4	0	2		Yes	Yes	200	5	25	M	Hungarian Short-haired Pointer	Yes	50	60	75	93	46	1	yes
03_40	Relationship	4	0	0		No	No	50	8	64	M	Dachshund Mix	No	44	75	61	80	21	0	no
03_41	Relationship	4	1	0		Yes	Yes	0	2	4	M	Irish Setter	No	47	73	78	93	33	1	yes
03_42	Relationship	4	0	3		No	Yes	150	1	1	M	Poodle	No	61	20	97	80	58	1	yes
03_43	Relationship	4	0	3		No	Yes	150	11	121	M	Border Collie	Yes	28	57	50	87	29	1	yes
03_44	Relationship	4	1	2	After	Yes	Yes	50	2	4	F	Hovawart	No	56	63	56	87	46	1	yes
03_45	Relationship	4	1	3	After	Yes	Yes	0	6	36	F	Collie Rough	Yes	42	63	86	90	29	1	yes
03_46	Relationship	4	0	1		No	Yes	150	8	64	F	Irish Glen of Imaal Terrier	No	31	40	94	90	38	0	yes
03_47	Relationship	4	0	1		No	Yes	150	2	4	M	Border Collie	No	58	67	61	60	46	1	yes
03_48	Relationship	4	1	1		Yes	Yes	0	2	4	F	Labrador Retriever	No	47	50	92	70	54	1	yes
03_49	Relationship	4	0	3		No	Yes	50	8	64	F	Whippet	No	39	73	78	100	46	1	yes
03_50	Relationship	4	0	2		No	Yes	0	2	4	F	German Shephard	Yes	100	90	53	67	17	0	no
03_51	Relationship	4	0	3		Yes	Yes	200	7	49	F	German Shephard	Yes	36	77	64	70	79	0	yes
03_52	Relationship	4	0	2		No	Yes	150	7	49	F	Mix	No	44	83	78	67	42	0	yes
03_53	Relationship	4	1	3	After	Yes	Yes	200	3	9	F	Parson Russell Terrier	Yes	92	87	69	67	50	1	yes
03_54	Relationship	4	0	2		No	Yes	100	4	16	M	Australian Shepherd	Yes	47	43	92	100	46	0	yes
03_55	Relationship	4	0	1		No	Yes	200	1	1	M	Hovawart	No	78	33	67	67	38	1	yes
03_56	Relationship	4	0	3		Yes	Yes	0	1	1	M	Mix	No	69	67	89	70	38	1	yes
03_57	Relationship	4	0	3		No	Yes	0	10	100	M	Mix	No	39	47	92	67	75	1	yes
03_58	Relationship	4	0	0		No	No		1	1	F	Bullmastiff	No	61	83	72	70	42	0	yes
